# Supplementary material for: Variation in Fungal Community in Grapevine (Vitis vinifera) Nursery Stock Depends on Nursery, Variety and Rootstock
Source: J Fungi (Basel). 2022 Jan 3;8(1):47. doi: 10.3390/jof8010047 (PMC8778211; doi:10.3390/jof8010047)
Supplement: Supplementary file 1 [file jof-08-00047-s001.zip]

Archive with 1 entries (1 files):
- jof-1507331-supplementary.pdf
